# Supplementary material for: Association between CD56, CD38 and chronic endometritis and analysis of pregnancy prognosis: a single-center retrospective cohort study
Source: Front Med (Lausanne). 2026 Feb 11;13:1723552. doi: 10.3389/fmed.2026.1723552 (PMC12932488; doi:10.3389/fmed.2026.1723552)
Supplement: Supplementary file 1 [file Data_Sheet_1.xlsx]

## Sheet: Sheet1
SAMPLE	CD38	CD138	CD56	age	hysteroscopy（0=only one hysteroscopy check/surgery, 1=first check, 2=recheck）	12-week continuous pregnancy（0=Non-pregnancy, 1=Pregnancy, 2= unknown pregnancy outcomes, 3=no fertility needs）
sample_001A	1	0	10	35	1	0
sample_001B	5	0	20	35	2	0
sample_002A	3	0	30	28	1	0
sample_002B	0	0	5	28	2	0
sample_003A	20	9	30	30	1	2
sample_003B	6	0	31	30	2	2
sample_004A	8	10	30	30	1	2
sample_004B	2	0	22	30	2	2
sample_005A	0	0	30	33	1	2
sample_005B	3	0	12	33	2	2
sample_006A	10	1	70	30	1	2
sample_006B	0	0	40	30	2	2
sample_007A	80	0	90	32	1	2
sample_007B	0	0	35	32	2	2
sample_008A	10	10	20	38	1	2
sample_008B	0	0	11	38	2	2
sample_009A	1	0	50	38	1	2
sample_009B	0	0	40	38	2	2
sample_010A	1	0	15	36	1	2
sample_010B	2	0	25	36	2	2
sample_011A	0	0	50	34	1	2
sample_011B	0	2	50	34	2	2
sample_012A	5	1	34	33	1	1
sample_012B	5	0	30	33	2	1
sample_013A	20	0	20	28	1	2
sample_013B	8	0	20	28	2	2
sample_014A	0	0	40	34	1	1
sample_014B	5	0	10	34	2	1
sample_015A	0	0	20	34	1	2
sample_015B	10	1	80	34	2	2
sample_016A	0	0	25	28	1	1
sample_016B	0	0	15	28	2	1
sample_017A	2	1	15	39	1	2
sample_017B	5	0	20	39	2	2
sample_018A	2	2	50	30	1	1
sample_018B	2	0	50	30	2	1
sample_019A	0	0	40	38	1	2
sample_019B	5	0	30	38	2	2
sample_020A	4	3	20	35	1	2
sample_020B	0	0	20	35	2	2
sample_021A	17	0	38	29	1	2
sample_021B	10	0	30	29	2	2
sample_022A	1	0	50	25	1	0
sample_022B	0	0	50	25	2	0
sample_023A	5	5	25	28	1	2
sample_023B	0	0	15	28	2	2
sample_024A	14	0	20	32	1	2
sample_024B	15	3	25	32	2	2
sample_025A	7	8	33	39	1	2
sample_025B	1	1	35	39	2	2
sample_026A	0	0	15	31	1	0
sample_026B	0	0	25	31	2	0
sample_027A	1	0	20	32	1	1
sample_027B	3	0	30	32	2	1
sample_028A	40	1	50	30	1	1
sample_028B	18	0	40	30	2	1
sample_029A	8	0	15	33	1	1
sample_029B	16	0	35	33	2	1
sample_030A	1	0	23	40	1	2
sample_030B	0	0	42	40	2	2
sample_031A	5	0	50	38	1	0
sample_031B	0	0	40	38	2	0
sample_032A	0	0	17	27	1	2
sample_032B	2	0	8	27	2	2
sample_033A	10	0	10	35	1	2
sample_033B	10	3	20	35	2	2
sample_034A	5	0	35	38	1	2
sample_034B	7	0	45	38	2	2
sample_035A	5	0	10	27	1	2
sample_035B	0	0	13	27	2	2
sample_036A	0	0	20	26	1	1
sample_036B	3	0	60	26	2	1
sample_037A	100	100	50	29	1	2
sample_037B	5	2	40	29	2	2
sample_038A	10	4	15	28	1	2
sample_038B	18	4	30	28	2	2
sample_039A	4	3	18	35	1	1
sample_039B	20	0	40	35	2	1
sample_040A	2	0	30	27	1	1
sample_040B	0	0	20	27	2	1
sample_041A	0	0	50	28	1	2
sample_041B	5	0	60	28	2	2
sample_042A	8	0	30	35	1	1
sample_042B	5	8	15	35	2	1
sample_043A	3	0	10	28	1	2
sample_043B	4	5	20	28	2	2
sample_044A	10	0	50	39	1	1
sample_044B	12	10	25	39	2	1
sample_045A	0	0	5	32	1	2
sample_045B	5	0	20	32	2	2
sample_046A	4	2	29	32	1	2
sample_046B	7	1	45	32	2	2
sample_047A	5	0	20	33	1	2
sample_047B	20	0	50	33	2	2
sample_048A	3	0	30	35	1	1
sample_048B	0	0	5	35	2	1
sample_049A	1	1	20	27	1	2
sample_049B	0	0	5	27	2	2
sample_050A	0	0	46	27	1	0
sample_050B	2	0	20	27	2	0
sample_051A	3	0	50	31	1	1
sample_051B	2	0	50	31	2	1
sample_052A	6	5	40	33	1	1
sample_052B	6	0	36	33	2	1
sample_053A	5	5	50	28	1	0
sample_053B	18	7	40	28	2	0
sample_054A	10	1	36	34	1	1
sample_054B	0	0	20	34	2	1
sample_055A	2	0	50	26	1	2
sample_055B	10	1	30	26	2	2
sample_056A	30	2	40	26	1	2
sample_056B	12	0	22	26	2	2
sample_057A	1	0	31	35	1	1
sample_057B	0	0	9	35	2	1
sample_058A	0	0	20	39	1	0
sample_058B	0	0	7	39	2	0
sample_059A	8	4	20	37	1	2
sample_059B	8	0	26	37	2	2
sample_060A	0	0	32	34	1	2
sample_060B	1	0	30	34	2	2
sample_061A	20	20	30	29	1	2
sample_061B	2	1	20	29	2	2
sample_062A	15	0	80	31	1	2
sample_062B	0	25	65	31	2	2
sample_063A	40	0	30	34	1	0
sample_063B	0	0	87	34	2	0
sample_064A	1	1	28	32	1	2
sample_064B	1	1	50	32	2	2
sample_065A	5	4	50	33	1	1
sample_065B	0	0	15	33	2	1
sample_066A	8	2	15	28	1	2
sample_066B	5	0	20	28	2	2
sample_067A	2	0	23	34	1	2
sample_067B	10	0	10	34	2	2
sample_068A	20	3	30	27	1	1
sample_068B	9	1	30	27	2	1
sample_069A	50	2	40	38	1	2
sample_069B	10	0	20	38	2	2
sample_070A	3	0	15	31	1	0
sample_070B	10	0	30	31	2	0
sample_071A	60	1	80	38	1	2
sample_071B	30	2	50	38	2	2
sample_072A	10	1	22	29	1	2
sample_072B	0	0	20	29	2	2
sample_073A	2	0	20	28	1	2
sample_073B	1	0	30	28	2	2
sample_074A	0	0	30	29	1	2
sample_074B	20	0	60	29	2	2
sample_075A	5	0	10	32	1	2
sample_075B	18	0	40	32	2	2
sample_076A	10	1	10	33	1	1
sample_076B	20	2	20	33	2	1
sample_077A	1	0	30	29	1	1
sample_077B	10	0	7	29	2	1
sample_078A	2	0	40	32	1	2
sample_078B	4	0	37	32	2	2
sample_079A	0	0	10	29	1	2
sample_079B	0	0	10	29	2	2
sample_080A	5	7	40	32	1	3
sample_080B	3	1	20	32	2	3
sample_081A	10	1	20	36	1	2
sample_081B	0	0	40	36	2	2
sample_082A	0	0	30	31	1	2
sample_082B	0	0	30	31	2	2
sample_083A	100	60	100	32	1	1
sample_083B	1	0	15	32	2	1
sample_084A	3	2	50	30	1	1
sample_084B	0	0	50	30	2	1
sample_085A	10	0	50	34	1	1
sample_085B	9	7	12	34	2	1
sample_086A	20	2	40	28	1	1
sample_086B	0	0	28	28	2	1
sample_087A	10	0	30	26	1	1
sample_087B	0	1	25	26	2	1
sample_088A	12	7	50	35	1	2
sample_088B	30	1	60	35	2	2
sample_089A	3	0	39	34	1	2
sample_089B	0	0	90	34	2	2
sample_090A	0	0	15	33	1	0
sample_090B	0	0	10	33	2	0
sample_091A	15	0	15	34	1	1
sample_091B	8	0	20	34	2	1
sample_092A	2	0	15	29	1	2
sample_092B	0	0	16	29	2	2
sample_093A	0	0	30	40	1	2
sample_093B	2	1	18	40	2	2
sample_094A	0	0	39	34	1	2
sample_094B	0	0	25	34	2	2
sample_095A	60	50	75	34	1	2
sample_095B	3	0	30	34	2	2
sample_096A	1	1	20	34	1	2
sample_096B	0	0	5	34	2	2
sample_097A	2	4	50	30	1	2
sample_097B	0	0	13	30	2	2
sample_098A	16	5	7	27	1	1
sample_098B	0	0	0	27	2	1
sample_099A	2	0	15	40	1	1
sample_099B	0	0	10	40	2	1
sample_100A	80	60	40	28	1	3
sample_100B	11	0	40	28	2	3
sample_101A	0	0	20	27	1	1
sample_101B	0	0	20	27	2	1
sample_102A	1	0	18	27	1	2
sample_102B	20	0	15	27	2	2
sample_103A	4	1	25	31	1	0
sample_103B	5	1	25	31	2	0
sample_104A	0	0	50	34	1	0
sample_104B	0	0	50	34	2	0
sample_105A	5	1	50	39	1	0
sample_105B	0	0	50	39	2	0
sample_106A	10	1	21	32	1	0
sample_106B	0	0	5	32	2	0
sample_107A	10	0	15	39	1	0
sample_107B	10	0	50	39	2	0
sample_108A	0	0	10	37	1	0
sample_108B	30	40	40	37	2	0
sample_109A	4	2	50	31	1	2
sample_109B	3	4	50	31	2	2
sample_110A	2	20	40	28	1	1
sample_110B	15	0	20	28	2	1
sample_111A	0	0	50	32	1	1
sample_111B	15	2	50	32	2	1
sample_112A	10	15	10	34	1	2
sample_112B	5	0	10	34	2	2
sample_113A	0	0	30	28	1	2
sample_113B	0	0	15	28	2	2
sample_114A	2	3	20	30	1	3
sample_114B	4	0	15	30	2	3
sample_115A	20	1	50	34	1	1
sample_115B	8	1	20	34	2	1
sample_116A	0	0	10	31	1	3
sample_116B	5	0	15	31	2	3
sample_117A	2	2	35	33	1	0
sample_117B	5	0	5	33	2	0
sample_118A	3	1	40	31	1	0
sample_118B	0	1	35	31	2	0
sample_119A	14	0	15	33	1	1
sample_119B	10	3	50	33	2	1
sample_120A	35	0	40	32	1	1
sample_120B	20	0	50	32	2	1
sample_121A	12	1	20	37	1	1
sample_121B	3	0	20	37	2	1
sample_122A	2	0	25	27	1	1
sample_122B	12	0	40	27	2	1
sample_123A	0	0	18	30	1	2
sample_123B	12	1	15	30	2	2
sample_124A	50	3	50	28	1	3
sample_124B	0	0	22	28	2	3
sample_125A	10	6	32	31	1	2
sample_125B	3	0	15	31	2	2
sample_126A	50	0	110	34	1	2
sample_126B	0	0	20	34	2	2
sample_127A	0	0	50	27	1	2
sample_127B	10	0	40	27	2	2
sample_128A	25	0	40	26	1	2
sample_128B	0	0	20	26	2	2
sample_129A	10	0	50	33	1	2
sample_129B	10	0	12	33	2	2
sample_130A	5	1	10	38	1	0
sample_130B	20	5	50	38	2	0
sample_131A	0	0	50	28	1	1
sample_131B	10	0	30	28	2	1
sample_132A	25	0	45	30	1	1
sample_132B	0	0	20	30	2	1
sample_133A	20	0	18	30	1	1
sample_133B	30	0	30	30	2	1
sample_134A	3	6	30	30	1	1
sample_134B	1	3	60	30	2	1
sample_135A	10	0	20	38	1	1
sample_135B	27	0	22	38	2	1
sample_136A	2	0	10	38	1	3
sample_136B	0	0	5	38	2	3
sample_137A	5	0	70	29	1	2
sample_137B	33	0	39	29	2	2
sample_138A	1	1	25	36	1	0
sample_138B	0	0	24	36	2	0
sample_139A	3	1	13	38	1	2
sample_139B	10	1	30	38	2	2
sample_140A	1	0	30	32	1	1
sample_140B	0	0	25	32	2	1
sample_141A	5	1	20	30	1	2
sample_141B	15	0	50	30	2	2
sample_142A	30	0	40	28	1	0
sample_142B	12	1	42	28	2	0
sample_143A	0	0	8	31	1	2
sample_143B	3	0	30	31	2	2
sample_144A	0	0	30	38	1	1
sample_144B	0	0	10	38	2	1
sample_145A	5	0	40	28	1	2
sample_145B	0	0	24	28	2	2
sample_146A	15	10	60	31	1	1
sample_146B	10	1	5	31	2	1
sample_147A	0	0	12	27	1	2
sample_147B	6	1	50	27	2	2
sample_148A	0	0	25	34	1	1
sample_148B	2	0	20	34	2	1
sample_149A	4	1	11	29	1	1
sample_149B	5	1	10	29	2	1
sample_150A	2	1	26	30	1	2
sample_150B	0	0	7	30	2	2
sample_151A	0	0	5	37	1	2
sample_151B	7	1	18	37	2	2
sample_152A	10	2	25	32	1	1
sample_152B	6	0	15	32	2	1
sample_153A	3	0	18	31	1	2
sample_153B	0	0	10	31	2	2
sample_154A	2	1	60	34	1	1
sample_154B	12	0	43	34	2	1
sample_155A	5	4	30	27	1	2
sample_155B	8	0	20	27	2	2
sample_156A	2	0	60	36	1	2
sample_156B	3	0	12	36	2	2
sample_157A	10	0	37	35	1	0
sample_157B	5	0	7	35	2	0
sample_158A	5	0	60	34	1	2
sample_158B	1	0	10	34	2	2
sample_159A	15	16	26	34	1	2
sample_159B	2	2	10	34	2	2
sample_160A	30	0	50	29	1	1
sample_160B	0	0	33	29	2	1
sample_161A	0	0	20	32	1	2
sample_161B	7	1	30	32	2	2
sample_162A	10	2	50	37	1	1
sample_162B	2	0	13	37	2	1
sample_163	5	0	60	20	0	3
sample_164	25	4	110	33	0	1
sample_165	20	5	100	25	0	2
sample_166	20	7	100	26	0	3
sample_167	6	2	100	31	0	1
sample_168	3	2	100	32	0	2
sample_169	30	2	90	40	0	2
sample_170	2	0	80	32	0	3
sample_171	3	0	80	32	0	0
sample_172	40	8	80	32	0	2
sample_173	2	3	80	37	0	1
sample_174	30	3	80	38	0	2
sample_175	6	1	75	32	0	0
sample_176	20	2	70	26	0	2
sample_177	14	1	70	27	0	2
sample_178	20	0	70	28	0	1
sample_179	9	7	70	28	0	2
sample_180	60	3	70	30	0	0
sample_181	20	5	70	33	0	1
sample_182	3	0	70	34	0	2
sample_183	0	0	67	29	0	0
sample_184	30	0	65	37	0	2
sample_185	0	0	60	24	0	1
sample_186	8	0	60	25	0	1
sample_187	2	0	60	25	0	1
sample_188	20	15	60	26	0	1
sample_189	20	0	60	26	0	2
sample_190	10	0	60	27	0	1
sample_191	30	0	60	28	0	1
sample_192	0	0	60	28	0	2
sample_193	8	6	60	28	0	1
sample_194	10	2	60	28	0	1
sample_195	0	0	60	28	0	2
sample_196	35	2	60	29	0	1
sample_197	50	2	60	29	0	2
sample_198	0	0	60	30	0	3
sample_199	13	3	60	30	0	2
sample_200	15	3	60	31	0	2
sample_201	4	3	60	31	0	2
sample_202	20	0	60	31	0	0
sample_203	50	0	60	31	0	2
sample_204	60	0	60	32	0	1
sample_205	6	18	60	32	0	1
sample_206	25	10	60	32	0	2
sample_207	25	16	60	33	0	2
sample_208	5	1	60	33	0	1
sample_209	8	2	60	34	0	2
sample_210	20	15	60	34	0	0
sample_211	10	0	60	36	0	1
sample_212	30	10	60	36	0	3
sample_213	5	0	60	37	0	2
sample_214	5	0	60	38	0	1
sample_215	0	0	60	39	0	1
sample_216	20	0	60	39	0	3
sample_217	20	0	60	39	0	0
sample_218	14	1	58	26	0	2
sample_219	15	4	56	29	0	1
sample_220	20	0	55	27	0	1
sample_221	55	2	55	30	0	2
sample_222	55	1	55	30	0	1
sample_223	55	4	55	33	0	2
sample_224	26	1	55	34	0	1
sample_225	0	0	52	29	0	1
sample_226	2	0	52	31	0	0
sample_227	40	0	50	23	0	0
sample_228	10	0	50	25	0	3
sample_229	1	1	50	25	0	2
sample_230	3	1	50	26	0	1
sample_231	28	1	50	26	0	2
sample_232	40	10	50	26	0	1
sample_233	5	0	50	27	0	3
sample_234	0	0	50	27	0	2
sample_235	30	2	50	27	0	2
sample_236	40	0	50	28	0	1
sample_237	0	0	50	28	0	1
sample_238	1	1	50	28	0	2
sample_239	5	0	50	28	0	1
sample_240	7	5	50	28	0	2
sample_241	1	0	50	28	0	1
sample_242	3	4	50	28	0	2
sample_243	3	3	50	28	0	1
sample_244	2	1	50	28	0	1
sample_245	10	2	50	28	0	3
sample_246	10	4	50	28	0	2
sample_247	15	8	50	29	0	2
sample_248	8	0	50	29	0	1
sample_249	10	7	50	29	0	0
sample_250	8	0	50	29	0	2
sample_251	20	2	50	29	0	1
sample_252	30	1	50	29	0	1
sample_253	0	0	20	30	0	0
sample_254	0	0	50	29	0	1
sample_255	2	0	50	29	0	2
sample_256	30	10	50	29	0	1
sample_257	10	2	50	29	0	0
sample_258	10	0	50	29	0	1
sample_259	50	0	50	29	0	0
sample_260	50	50	50	34	0	2
sample_261	10	1	50	30	0	2
sample_262	10	1	50	30	0	2
sample_263	2	1	50	30	0	0
sample_264	3	0	50	30	0	3
sample_265	20	0	50	30	0	2
sample_266	30	8	50	30	0	1
sample_267	5	0	50	31	0	1
sample_268	3	1	50	31	0	1
sample_269	0	0	50	31	0	2
sample_270	0	0	50	31	0	0
sample_271	5	0	50	31	0	0
sample_272	6	0	50	31	0	2
sample_273	25	10	50	31	0	2
sample_274	5	0	50	32	0	1
sample_275	4	4	50	32	0	1
sample_276	0	0	50	32	0	2
sample_277	10	0	50	32	0	2
sample_278	5	2	50	32	0	3
sample_279	50	0	50	33	0	0
sample_280	30	2	50	33	0	2
sample_281	4	0	50	33	0	3
sample_282	0	0	50	33	0	2
sample_283	0	0	50	33	0	1
sample_284	3	1	50	33	0	2
sample_285	2	0	50	33	0	2
sample_286	4	5	50	33	0	2
sample_287	30	2	50	33	0	2
sample_288	0	0	50	33	0	1
sample_289	20	0	50	34	0	1
sample_290	5	0	50	34	0	2
sample_291	30	2	50	34	0	2
sample_292	15	2	50	34	0	2
sample_293	30	0	50	34	0	0
sample_294	15	0	50	34	0	0
sample_295	36	0	37	31	0	2
sample_296	3	0	50	34	0	1
sample_297	5	0	50	34	0	2
sample_298	16	0	50	34	0	2
sample_299	30	2	50	34	0	0
sample_300	20	1	50	34	0	2
sample_301	25	5	50	35	0	1
sample_302	25	0	50	35	0	1
sample_303	5	5	50	35	0	2
sample_304	30	3	50	36	0	3
sample_305	0	0	50	36	0	2
sample_306	6	5	50	36	0	0
sample_307	35	4	50	36	0	3
sample_308	15	5	50	37	0	3
sample_309	6	0	50	37	0	2
sample_310	20	0	50	37	0	2
sample_311	10	1	50	37	0	1
sample_312	12	1	50	38	0	2
sample_313	2	2	50	38	0	2
sample_314	10	5	50	38	0	0
sample_315	0	0	50	38	0	0
sample_316	30	0	50	38	0	2
sample_317	3	5	50	39	0	3
sample_318	5	0	50	40	0	2
sample_319	2	0	50	40	0	2
sample_320	25	0	50	40	0	2
sample_321	20	2	49	36	0	2
sample_322	9	0	49	38	0	2
sample_323	0	0	48	29	0	2
sample_324	14	1	48	32	0	0
sample_325	2	1	48	33	0	1
sample_326	46	0	47	31	0	2
sample_327	8	0	45	28	0	2
sample_328	5	0	45	28	0	2
sample_329	28	0	45	28	0	2
sample_330	5	4	45	30	0	1
sample_331	10	2	45	34	0	1
sample_332	15	4	45	36	0	1
sample_333	40	4	45	37	0	0
sample_334	0	0	44	33	0	1
sample_335	0	0	44	37	0	1
sample_336	20	1	42	31	0	1
sample_337	0	0	42	32	0	1
sample_338	14	2	42	38	0	3
sample_339	11	0	41	34	0	1
sample_340	20	5	40	25	0	2
sample_341	0	0	40	26	0	1
sample_342	3	3	40	28	0	0
sample_343	5	2	40	28	0	1
sample_344	5	2	40	28	0	2
sample_345	5	1	40	28	0	2
sample_346	20	0	40	29	0	2
sample_347	0	19	40	29	0	2
sample_348	45	50	40	29	0	2
sample_349	2	2	40	29	0	1
sample_350	30	1	40	29	0	0
sample_351	20	4	40	30	0	1
sample_352	0	0	40	30	0	3
sample_353	5	0	40	30	0	1
sample_354	0	0	40	31	0	2
sample_355	6	3	40	31	0	3
sample_356	20	3	40	31	0	2
sample_357	20	0	40	33	0	1
sample_358	6	1	40	33	0	1
sample_359	10	0	40	33	0	2
sample_360	12	5	40	33	0	2
sample_361	30	0	40	34	0	1
sample_362	5	0	40	34	0	1
sample_363	0	0	40	34	0	0
sample_364	15	0	40	34	0	1
sample_365	20	0	40	34	0	0
sample_366	40	0	40	35	0	0
sample_367	5	0	40	35	0	1
sample_368	10	0	40	35	0	1
sample_369	10	6	40	35	0	0
sample_370	10	0	40	36	0	2
sample_371	0	3	40	36	0	1
sample_372	10	0	40	36	0	0
sample_373	0	1	40	37	0	1
sample_374	24	0	40	38	0	2
sample_375	7	3	40	38	0	3
sample_376	20	6	40	40	0	3
sample_377	15	0	38	30	0	0
sample_378	2	0	36	29	0	1
sample_379	35	0	35	29	0	2
sample_380	0	0	35	30	0	1
sample_381	5	3	35	31	0	1
sample_382	3	0	35	32	0	2
sample_383	3	3	35	33	0	1
sample_384	7	3	35	36	0	0
sample_385	10	1	35	36	0	0
sample_386	20	0	35	36	0	0
sample_387	4	1	35	38	0	2
sample_388	1	0	35	40	0	3
sample_389	16	0	34	25	0	3
sample_390	4	0	34	29	0	2
sample_391	11	0	34	30	0	0
sample_392	3	0	34	32	0	0
sample_393	3	3	34	32	0	2
sample_394	17	0	33	32	0	0
sample_395	14	0	32	26	0	1
sample_396	16	2	32	27	0	3
sample_397	2	9	32	28	0	1
sample_398	0	0	31	39	0	2
sample_399	10	0	30	23	0	2
sample_400	10	2	30	25	0	2
sample_401	3	3	30	26	0	1
sample_402	0	0	30	27	0	2
sample_403	30	0	30	27	0	1
sample_404	2	0	30	27	0	1
sample_405	15	15	30	27	0	2
sample_406	8	15	30	28	0	3
sample_407	10	0	30	28	0	3
sample_408	15	1	30	28	0	2
sample_409	12	0	30	28	0	2
sample_410	30	0	30	28	0	1
sample_411	0	2	30	28	0	1
sample_412	10	1	30	28	0	3
sample_413	16	0	30	29	0	1
sample_414	5	0	30	29	0	2
sample_415	4	3	30	29	0	1
sample_416	0	0	30	30	0	1
sample_417	10	0	30	30	0	2
sample_418	0	0	30	30	0	1
sample_419	5	0	30	30	0	0
sample_420	5	0	30	30	0	2
sample_421	1	0	30	30	0	1
sample_422	1	0	30	30	0	1
sample_423	10	0	30	30	0	1
sample_424	50	50	30	30	0	2
sample_425	0	0	30	30	0	2
sample_426	5	0	30	30	0	1
sample_427	10	1	30	30	0	2
sample_428	27	0	30	30	0	1
sample_429	30	2	30	30	0	1
sample_430	5	0	30	31	0	0
sample_431	0	0	30	31	0	0
sample_432	19	4	30	31	0	2
sample_433	0	0	30	31	0	2
sample_434	5	0	30	31	0	2
sample_435	0	0	30	31	0	2
sample_436	10	0	30	31	0	2
sample_437	0	0	30	32	0	1
sample_438	3	1	30	32	0	0
sample_439	0	0	30	32	0	1
sample_440	20	4	30	32	0	2
sample_441	0	0	30	33	0	2
sample_442	20	0	30	33	0	2
sample_443	0	0	30	33	0	1
sample_444	3	6	30	33	0	1
sample_445	3	0	30	33	0	0
sample_446	5	0	30	33	0	0
sample_447	10	1	30	33	0	2
sample_448	25	4	30	33	0	2
sample_449	6	1	30	34	0	0
sample_450	20	0	30	34	0	1
sample_451	5	4	30	34	0	2
sample_452	30	2	30	34	0	0
sample_453	4	1	30	34	0	3
sample_454	3	2	30	34	0	2
sample_455	10	0	30	34	0	2
sample_456	8	6	30	34	0	1
sample_457	10	10	30	34	0	1
sample_458	20	20	30	31	0	0
sample_459	10	10	30	35	0	2
sample_460	2	0	30	35	0	2
sample_461	2	0	30	35	0	1
sample_462	25	0	30	35	0	2
sample_463	1	2	30	36	0	1
sample_464	0	0	30	36	0	3
sample_465	5	3	30	36	0	1
sample_466	8	2	30	36	0	3
sample_467	40	3	30	36	0	2
sample_468	10	10	30	36	0	1
sample_469	0	0	30	37	0	0
sample_470	0	0	30	37	0	3
sample_471	15	0	30	38	0	2
sample_472	3	0	30	38	0	1
sample_473	5	0	30	38	0	0
sample_474	0	1	30	39	0	0
sample_475	5	2	30	39	0	3
sample_476	20	2	30	39	0	3
sample_477	0	0	30	39	0	2
sample_478	0	0	30	40	0	1
sample_479	3	6	30	40	0	0
sample_480	25	10	30	40	0	2
sample_481	33	1	29	32	0	2
sample_482	9	27	29	35	0	2
sample_483	8	1	29	38	0	1
sample_484	25	30	28	27	0	0
sample_485	5	1	25	22	0	2
sample_486	5	3	25	27	0	3
sample_487	0	0	25	28	0	2
sample_488	0	1	25	28	0	2
sample_489	0	0	25	28	0	1
sample_490	18	0	25	28	0	1
sample_491	14	6	25	29	0	2
sample_492	7	0	25	30	0	1
sample_493	10	0	25	30	0	0
sample_494	25	2	25	30	0	1
sample_495	2	0	25	31	0	1
sample_496	7	0	25	31	0	2
sample_497	3	1	25	32	0	2
sample_498	1	1	25	33	0	1
sample_499	2	0	25	35	0	2
sample_500	6	4	25	35	0	1
sample_501	5	1	25	35	0	0
sample_502	0	0	25	36	0	2
sample_503	10	10	25	36	0	1
sample_504	5	0	25	36	0	1
sample_505	2	0	25	37	0	1
sample_506	2	0	25	37	0	2
sample_507	4	2	25	39	0	2
sample_508	5	10	25	40	0	3
sample_509	5	1	24	28	0	0
sample_510	10	10	24	29	0	1
sample_511	0	0	24	30	0	2
sample_512	2	2	24	31	0	1
sample_513	14	1	24	36	0	2
sample_514	2	0	23	31	0	1
sample_515	0	0	23	31	0	1
sample_516	25	1	22	39	0	0
sample_517	0	0	21	32	0	3
sample_518	1	0	20	22	0	1
sample_519	7	0	20	23	0	3
sample_520	1	1	20	25	0	2
sample_521	1	1	20	25	0	2
sample_522	2	2	20	25	0	1
sample_523	10	0	20	26	0	2
sample_524	2	1	20	26	0	3
sample_525	10	0	20	26	0	2
sample_526	2	0	20	26	0	1
sample_527	0	0	20	26	0	2
sample_528	0	0	20	27	0	0
sample_529	11	13	20	27	0	2
sample_530	20	2	20	27	0	2
sample_531	0	0	20	27	0	1
sample_532	0	0	20	28	0	1
sample_533	0	0	20	28	0	2
sample_534	20	16	20	28	0	0
sample_535	20	0	20	28	0	2
sample_536	25	1	20	29	0	2
sample_537	0	0	20	29	0	2
sample_538	0	0	20	29	0	2
sample_539	15	0	20	29	0	1
sample_540	15	1	20	29	0	0
sample_541	0	0	20	30	0	1
sample_542	10	0	20	30	0	2
sample_543	20	4	20	30	0	1
sample_544	20	0	20	31	0	1
sample_545	20	0	20	31	0	3
sample_546	0	0	20	31	0	2
sample_547	4	6	20	31	0	1
sample_548	5	0	20	31	0	1
sample_549	3	0	20	31	0	1
sample_550	5	3	20	31	0	1
sample_551	15	4	20	31	0	0
sample_552	15	0	20	31	0	1
sample_553	0	0	20	32	0	1
sample_554	2	2	20	32	0	0
sample_555	0	0	20	32	0	1
sample_556	1	1	20	32	0	2
sample_557	10	6	20	32	0	2
sample_558	5	1	20	33	0	2
sample_559	1	1	20	33	0	1
sample_560	10	1	20	33	0	1
sample_561	6	0	20	34	0	1
sample_562	0	0	20	34	0	2
sample_563	0	0	20	34	0	1
sample_564	20	3	20	34	0	1
sample_565	20	2	20	34	0	2
sample_566	0	0	20	35	0	1
sample_567	30	0	20	35	0	0
sample_568	5	0	20	35	0	1
sample_569	5	0	20	35	0	1
sample_570	0	0	20	35	0	1
sample_571	0	0	20	35	0	0
sample_572	5	2	20	35	0	1
sample_573	1	0	20	35	0	3
sample_574	15	2	20	35	0	2
sample_575	1	0	20	36	0	2
sample_576	4	2	20	36	0	1
sample_577	0	0	20	36	0	2
sample_578	8	1	20	37	0	0
sample_579	5	3	20	37	0	2
sample_580	15	2	20	37	0	2
sample_581	10	0	20	38	0	0
sample_582	0	0	20	38	0	0
sample_583	1	1	20	38	0	0
sample_584	0	0	20	39	0	2
sample_585	24	0	20	39	0	2
sample_586	0	0	20	40	0	3
sample_587	0	1	20	40	0	2
sample_588	5	5	20	40	0	2
sample_589	4	0	19	31	0	2
sample_590	8	4	18	32	0	2
sample_591	5	0	18	39	0	0
sample_592	2	1	16	27	0	0
sample_593	0	1	16	33	0	2
sample_594	15	1	15	25	0	2
sample_595	2	0	15	27	0	1
sample_596	0	0	15	28	0	1
sample_597	0	0	15	28	0	2
sample_598	4	1	15	28	0	2
sample_599	5	2	15	28	0	1
sample_600	9	0	15	29	0	1
sample_601	30	8	15	32	0	1
sample_602	1	1	15	33	0	0
sample_603	5	5	15	33	0	2
sample_604	3	2	15	35	0	2
sample_605	18	0	15	35	0	2
sample_606	6	0	15	35	0	1
sample_607	0	0	15	35	0	2
sample_608	10	5	15	35	0	0
sample_609	2	2	15	36	0	3
sample_610	2	2	15	36	0	2
sample_611	8	2	15	36	0	1
sample_612	12	1	15	37	0	3
sample_613	0	0	15	39	0	1
sample_614	5	0	15	40	0	2
sample_615	10	0	15	40	0	3
sample_616	5	1	14	32	0	0
sample_617	10	1	14	32	0	0
sample_618	4	0	14	35	0	1
sample_619	1	0	13	28	0	1
sample_620	13	1	13	31	0	0
sample_621	0	0	13	40	0	0
sample_622	4	1	12	28	0	1
sample_623	8	1	12	30	0	2
sample_624	1	3	12	34	0	1
sample_625	10	0	12	36	0	3
sample_626	3	0	12	40	0	1
sample_627	10	1	12	39	0	2
sample_628	3	0	11	31	0	2
sample_629	2	1	11	36	0	0
sample_630	5	0	10	24	0	0
sample_631	0	0	10	26	0	0
sample_632	5	0	10	27	0	1
sample_633	10	0	10	27	0	2
sample_634	10	1	10	28	0	2
sample_635	0	0	10	29	0	1
sample_636	5	0	10	30	0	0
sample_637	4	3	10	31	0	2
sample_638	0	1	10	31	0	1
sample_639	10	0	10	31	0	2
sample_640	3	0	10	32	0	1
sample_641	0	0	10	32	0	2
sample_642	4	1	10	32	0	2
sample_643	15	0	10	32	0	1
sample_644	5	3	10	32	0	1
sample_645	0	0	10	34	0	1
sample_646	0	0	10	34	0	2
sample_647	2	0	10	34	0	1
sample_648	0	0	10	35	0	1
sample_649	0	0	10	35	0	1
sample_650	5	0	10	35	0	2
sample_651	5	0	10	36	0	0
sample_652	1	0	10	36	0	2
sample_653	2	3	10	36	0	2
sample_654	0	0	10	36	0	2
sample_655	1	0	10	37	0	2
sample_656	0	0	10	37	0	1
sample_657	0	0	10	38	0	3
sample_658	7	0	10	39	0	3
sample_659	2	1	10	39	0	1
sample_660	5	5	10	40	0	3
sample_661	4	0	9	27	0	2
sample_662	0	0	9	29	0	1
sample_663	2	1	8	22	0	0
sample_664	0	0	8	26	0	1
sample_665	4	0	8	29	0	2
sample_666	0	0	8	31	0	1
sample_667	0	0	8	33	0	0
sample_668	1	0	8	35	0	0
sample_669	0	0	8	37	0	1
sample_670	6	0	8	38	0	2
sample_671	0	0	8	40	0	1
sample_672	0	0	7	34	0	1
sample_673	10	3	9	34	0	0
sample_674	0	0	6	31	0	0
sample_675	0	0	6	34	0	2
sample_676	0	0	5	28	0	1
sample_677	0	0	5	35	0	3
sample_678	5	0	5	37	0	2
sample_679	1	0	2	30	0	1
sample_680	10	1	2	33	0	1
sample_681	1	1	0	32	0	3
sample_682	0	0	0	39	0	3
